# Supplementary material for: RADX condenses single-stranded DNA to antagonize RAD51 loading
Source: Nucleic Acids Res. 2020 Jul 4;48(14):7834–43. doi: 10.1093/nar/gkaa559 (PMC7430644; doi:10.1093/nar/gkaa559)
Supplement: gkaa559_Supplemental_Files [file gkaa559_supplemental_files.zip]

Archive with 7 entries (7 files):
- movie-1.avi
- movie-2.avi
- movie-3.avi
- movie-4.avi
- movie-5.avi
- movie-6.avi
- Supplements.pdf
